# Supplementary material for: Implication of miR-155-5p and miR-143-3p in the Vascular Insulin Resistance and Instability of Human and Experimental Atherosclerotic Plaque
Source: Int J Mol Sci. 2022 Sep 6;23(18):10253. doi: 10.3390/ijms231810253 (PMC9499612; doi:10.3390/ijms231810253)
Supplement: Supplementary file 1 [file ijms-23-10253-s001.zip]

Archive with 1 entries (1 files):
- ijms-1783757-supplementary.v2.pdf
